# Supplementary material for: Urine Metabolomic Patterns to Discriminate the Burnout Levels and Night-Shift-Related Stress in Healthcare Professionals
Source: Metabolites. 2025 Apr 14;15(4):273. doi: 10.3390/metabo15040273 (PMC12029983; doi:10.3390/metabo15040273)
Supplement: Supplementary file 1 [file metabolites-15-00273-s001.zip]

Archive with 2 entries (2 files):
- Figure S1.pdf
- Table S1 urine Identification class categ.pdf
